# Supplementary material for: Extended Reality Biofeedback for Functional Upper Limb Weakness: Mixed Methods Usability Evaluation
Source: JMIR XR Spat Comput. 2025 Jun 3;2:e68580. doi: 10.2196/68580 (PMC12671321; doi:10.2196/68580)
Supplement: Multimedia Appendix 6 [file xr-v2-e68580-s006.zip]

Archive with 7 entries (6 files):
- ForceFeedback/
- ForceFeedback/Scan_1.png
- ForceFeedback/Scan_2.png
- ForceFeedback/Scan_3.png
- ForceFeedback/Scan_4.png
- ForceFeedback/Scan_5.png
- ForceFeedback/Scan_6.png
