# Supplementary material for: Extended Reality Biofeedback for Functional Upper Limb Weakness: Mixed Methods Usability Evaluation
Source: JMIR XR Spat Comput. 2025 Jun 3;2:e68580. doi: 10.2196/68580 (PMC12671321; doi:10.2196/68580)
Supplement: Multimedia Appendix 8 [file xr-v2-e68580-s008.zip]

Archive with 6 entries (5 files):
- Relaxation/
- Relaxation/Scan_1.png
- Relaxation/Scan_2.png
- Relaxation/Scan_3.png
- Relaxation/Scan_4.png
- Relaxation/Scan_5.png
